# Supplementary material for: dCas9-BE3 and dCas12a-BE3 Systems Mediated Base Editing in Kiwifruit Canker Causal Agent Pseudomonas syringae pv. actinidiae
Source: Int J Mol Sci. 2023 Feb 27;24(5):4597. doi: 10.3390/ijms24054597 (PMC10003707; doi:10.3390/ijms24054597)
Supplement: Supplementary file 1 [file ijms-24-04597-s001.zip]

Archive with 1 entries (1 files):
- ijms-2213190-supplementary.pdf
